# Supplementary material for: Microstructure and Electrical Conductivity of Electrospun Titanium Oxynitride Carbon Composite Nanofibers
Source: Nanomaterials (Basel). 2022 Jun 24;12(13):2177. doi: 10.3390/nano12132177 (PMC9268360; doi:10.3390/nano12132177)
Supplement: Supplementary file 1 [file nanomaterials-12-02177-s001.zip]

Archive with 1 entries (1 files):
- nanomaterials-1766686-supplementary.pdf
